# Supplementary material for: Contribution of a novel gene to lysergic acid amide synthesis in Metarhizium brunneum
Source: BMC Res Notes. 2022 May 18;15:183. doi: 10.1186/s13104-022-06068-2 (PMC9118626; doi:10.1186/s13104-022-06068-2)
Supplement: Supplementary file 4 — Additional file 4. Spreadsheet containing data analyzed in Figs. 2 and 3 and Additional file 2: Table S1. [file 13104_2022_6068_MOESM4_ESM.xlsx]

## Sheet: easP ko Fig 2
strain	ergine nmol/ug ergosterol	LAH nmol/ug ergosterol	ergonovine nmol/ug ergosterol	lyl-ala nmol/ug ergosterol
wild type	10.3966	473.35	1.82206	0.581016
wild type	10.2666	348.22	1.70356	0.084753
wild type	9.95255	452.013	1.82313	0.302357
wild type	16.87	414.018	1.58171	0.712556
wild type	8.13358	364.062	1.30512	1.08082
wild type	9.85141	500.453	1.28887	0.312651
easP ko	39.4058	176.465	0.229711	0.332243
easP ko	16.6683	97.8059	3.28316	0.384169
easP ko	25.29	106.916	2.55224	3.36887
easP ko	17.8303	75.7094	1.52325	1.75071
easP ko	29.3109	145.17	3.79569	0.306433
easP ko	23.3389	101.989	1.39183	1.6058

## Sheet: double ko Fig 3
strain	ergine nmol/ug ergosterol	LAH nmol/ug ergosterol	ergonovine nmol/ug ergosterol	lyl-ala nmol/ug ergosterol
wild type	6.44351	212.346	6.64066	0.593006
wild type	5.75777	352.688	5.46032	6.74848
wild type	15.4109	530.148	7.25255	0
wild type	8.99009	263.848	5.83465	0.087357
wild type	4.57547	110.992	3.13343	0.077933
wild type	9.08785	280.797	4.93572	1.3201
easP/estA ko	33.5354	115.921	5.97191	0.633567
easP/estA ko	38.728	125.183	5.70127	1.24522
easP/estA ko	47.0032	168.216	5.70164	1.21428
easP/estA ko	39.6082	146.558	5.90648	1.03613
easP/estA ko	32.7334	119.969	5.67477	1.64884
easP/estA ko	38.8493	125.14	5.37842	7.63384
easP ko	50.1108	194.501	6.2145	0.958068
easP ko	49.5524	169.195	6.74508	5.59986
easP ko	11.9267	53.0787	2.84112	0.424587
easP ko	59.2926	204.776	7.02338	1.29493
easP ko	12.7705	50.7919	2.42021	0.222064
easP ko	34.5108	138.073	5.91097	0.850595

## Sheet: radial growth
strain	colony diameter (mm) at day 6
wild type	26
wild type	26
wild type	27
wild type	25
wild type	26
wild type	25
easP ko	25
easP ko	26
easP ko	28
easP ko	26
easP ko	25
easP ko	26

## Sheet: conidiation
strain	conidia per square mm of culture surface area at day 6
wild type	1149.51
wild type	1092.98
wild type	1030.99
wild type	1610.19
wild type	1507.56
wild type	1467.52
easP ko	1182.17
easP ko	1168.36
easP ko	1283.63
easP ko	1432.18
easP ko	1222.93
easP ko	1545.25

## Sheet: insect colonization
strain	ergosterol (µg/larva) at day 7
wild type	91.3274
wild type	34.9735
wild type	148.566
wild type	129.062
wild type	103.487
wild type	106.336
wild type	106.991
wild type	109.434
wild type	109.133
wild type	62.5133
wild type	79.7699
wild type	80.4425
wild type	116.619
wild type	66.4779
easP ko	160.301
easP ko	91.0088
easP ko	109.451
easP ko	104.159
easP ko	113.062
easP ko	106.637
easP ko	71.469
easP ko	63.5044
easP ko	68.5841
easP ko	56.9381
easP ko	78.9204
easP ko	63.1504
easP ko	57.6283
easP ko	45.5929
